# Supplementary material for: Methods Used to Evaluate the Immediate Effects of Airway Clearance Techniques in Adults with Cystic Fibrosis: A Systematic Review and Meta-Analysis
Source: J Clin Med. 2021 Nov 13;10(22):5280. doi: 10.3390/jcm10225280 (PMC8625729; doi:10.3390/jcm10225280)
Supplement: Supplementary file 1 [file jcm-10-05280-s001.zip]

Archive with 1 entries (1 files):
- jcm-1419105-supplementary.pdf
